# Supplementary material for: Health Literacy and Emotional Management in Patients on Renal Replacement Therapy: A Mixed-Method Study Protocol
Source: Healthcare (Basel). 2025 May 2;13(9):1048. doi: 10.3390/healthcare13091048 (PMC12071680; doi:10.3390/healthcare13091048)
Supplement: Supplementary file 1 [file healthcare-13-01048-s001.zip]

Archive with 1 entries (1 files):
- healthcare-3566110-supplementary.pdf
